# Supplementary material for: Neutralization Activity against SARS-CoV-2 Variants after Booster Vaccination in Populations without COVID-19: A Meta-Analysis
Source: Vaccines (Basel). 2022 Jul 8;10(7):1101. doi: 10.3390/vaccines10071101 (PMC9322873; doi:10.3390/vaccines10071101)
Supplement: Supplementary file 1 [file vaccines-10-01101-s001.zip]

Archive with 1 entries (1 files):
- vaccines-1723411-supplementary.pdf
